# Supplementary material for: Metabolic Silencing via Methionine-Based Amino Acid Restriction in Head and Neck Cancer
Source: Curr Issues Mol Biol. 2023 May 24;45(6):4557–73. doi: 10.3390/cimb45060289 (PMC10297726; doi:10.3390/cimb45060289)
Supplement: Supplementary file 1 [file cimb-45-00289-s001.zip]

Archive with 4 entries (4 files):
- Suppl. 1 ΓÇô Live:Dead Assay Figures:s1.pptx
- __MACOSX/._Suppl. 1 ΓÇô Live:Dead Assay Figures:s1.pptx
- Suppl. 2 - RT_PCR_Results_Total:s2.pzfx
- __MACOSX/._Suppl. 2 - RT_PCR_Results_Total:s2.pzfx
